# Supplementary material for: Morphofunctional effects of captivity on the microanatomy of the talus bone in a wild ungulate (Sus scrofa)
Source: J Anat. 2026 May 27:10.1111/joa.70181. Online ahead of print. doi: 10.1111/joa.70181 (PMC13398852; doi:10.1111/joa.70181)
Supplement: Supplementary file 1 — Data S1. [file JOA-9999-0-s006.py]

"""
COMBINED STATISTICAL ANALYSIS
Generated automatically from individual scripts
Original files:
- ACP_colorbind_03_10_2025.py
- boxplot_final_colorblind_03_10_25.py
- classification_finale.py
- Classification_sangliers.py
- correlation_matrix.py
- Kruskal_sangliers.py
- PerMANOVA.py
- PLS.py
"""

print("=" * 70)
print("🔬 COMBINED STATISTICAL ANALYSIS - ALL IN ONE FILE")
print("=" * 70)

# ============================================================================
# COMBINED IMPORTS FROM ALL SCRIPTS
# ============================================================================

from itertools import combinations
from openpyxl import Workbook
from scikit_posthocs import posthoc_dunn
from scipy import stats
from scipy.spatial import ConvexHull
from scipy.spatial.distance import pdist, squareform
from scipy.stats import kendalltau
from sklearn.cross_decomposition import PLSRegression
from sklearn.decomposition import PCA
from sklearn.ensemble import RandomForestClassifier, GradientBoostingClassifier
from sklearn.impute import SimpleImputer
from sklearn.metrics import accuracy_score, classification_report
from sklearn.metrics import mean_squared_error, r2_score
from sklearn.model_selection import cross_val_predict, KFold
from sklearn.model_selection import train_test_split, GridSearchCV
from sklearn.neighbors import KNeighborsClassifier
from sklearn.pipeline import Pipeline
from sklearn.preprocessing import StandardScaler
from sklearn.svm import SVC
import matplotlib.pyplot as plt
import numpy as np
import openpyxl
import pandas as pd
import seaborn as sns
import textwrap

# ============================================================================
# MAIN EXECUTION - RUNS ALL ANALYSES IN SEQUENCE
# ============================================================================

def run_all_analyses():
    """Run all statistical analyses in order"""
    
    print("🚀 Starting complete analysis pipeline...")
    print()
    # ------------------------------------------------------------
    print(f"📊 [1/8] Running ACP_colorbind_03_10_2025.py...")
    try:
        df = pd.read_excel("C:/Users/Bordeaux Montaigne/Desktop/Article/resultats_quanti/Tableau_actuel.xlsx")

        # CORRECTION : Sélectionner les colonnes correctement
        colonnes_selectionnees = ['C', '%Trab', 'TC', 'RMeanT', 'RMaxT']
        variables = df[colonnes_selectionnees].copy()  # Utiliser .copy() pour éviter le warning

        # Utiliser directement la colonne Context (colonne B, index 1) sans regrouper
        context_col = df['Context']

        # Convertir en codes numériques directement à partir de Context
        couleurs, noms_groupes = pd.factorize(context_col)

        # OPTION: Remove rows with NaN values from variables AND update couleurs accordingly
        # Create a mask for rows without NaN values
        mask_no_nan = ~variables.isna().any(axis=1)

        # Filter both variables and couleurs
        variables = variables[mask_no_nan]
        couleurs = couleurs[mask_no_nan]

        # Étape 2: Standardiser les données
        scaler = StandardScaler()
        variables_standardisees = scaler.fit_transform(variables)

        # Étape 3: Appliquer l'ACP
        pca = PCA(n_components=2)  # Réduire à 2 composantes principales pour la visualisation
        composantes_principales = pca.fit_transform(variables_standardisees)

        # Calculer les pourcentages d'inertie expliquée par chaque axe
        pourcentage_explique = pca.explained_variance_ratio_ * 100

        # Étape 4: Visualiser les résultats de l'ACP (sans quadrillage)
        plt.figure(figsize=(12, 8))

        # Utiliser la palette viridis adaptée aux daltoniens
        palette = plt.cm.viridis

        # Tracer les points pour chaque groupe
        for groupe in np.unique(couleurs):
            # Sélectionner les points du groupe
            mask = (couleurs == groupe)
            couleur = palette(groupe / (len(noms_groupes) - 1) if len(noms_groupes) > 1 else 0.5)

            # Tracer les points avec une bordure noire pour mieux les distinguer
            plt.scatter(composantes_principales[mask, 0], composantes_principales[mask, 1],
                        color=couleur, label=noms_groupes[groupe], alpha=0.8, s=70,
                        edgecolor='black', linewidth=0.5)

            # Tracer le polygone (enveloppe convexe) pour le groupe
            if np.sum(mask) >= 3:  # Il faut au moins 3 points pour former un polygone
                try:
                    hull = ConvexHull(composantes_principales[mask])
                    for simplex in hull.simplices:
                        plt.plot(composantes_principales[mask][simplex, 0], composantes_principales[mask][simplex, 1],
                                 color=couleur, linestyle='-', alpha=0.7, linewidth=1.5)
                    # Remplir l'intérieur du polygone avec une transparence
                    plt.fill(composantes_principales[mask][hull.vertices, 0], composantes_principales[mask][hull.vertices, 1],
                             color=couleur, alpha=0.15)
                except:
                    # En cas d'erreur avec ConvexHull (points colinéaires), on passe
                    print(f"Impossible de tracer l'enveloppe convexe pour le groupe {noms_groupes[groupe]}")

        # Ajouter les pourcentages expliqués par chaque axe
        plt.xlabel(f'PC1 ({pourcentage_explique[0]:.1f}%)', fontsize=10)
        plt.ylabel(f'PC2 ({pourcentage_explique[1]:.1f}%)', fontsize=10)

        # Ajouter un titre
        plt.title('', fontsize=14, fontweight='bold')

        # Légende
        plt.legend(title='Context:', bbox_to_anchor=(1.05, 1), loc='upper left', frameon=True,
                   framealpha=0.9, fontsize=10, edgecolor='black')

        # Désactiver le quadrillage
        plt.grid(False)

        # Ajouter des lignes de référence à x=0 et y=0
        plt.axhline(y=0, color='gray', linestyle='-', alpha=0.3, linewidth=0.5)
        plt.axvline(x=0, color='gray', linestyle='-', alpha=0.3, linewidth=0.5)

        # Ajuster la mise en page
        plt.tight_layout()

        # Afficher le graphique
        plt.show()

        # Afficher quelques informations supplémentaires
        print(f"Nombre de groupes : {len(noms_groupes)}")
        print(f"Groupes : {list(noms_groupes)}")
        print(f"Pourcentage d'inertie expliquée : PC1 = {pourcentage_explique[0]:.1f}%, PC2 = {pourcentage_explique[1]:.1f}%")
        print(f"Total inertie expliquée : {sum(pourcentage_explique):.1f}%")
        print(f"✅ ACP_colorbind_03_10_2025.py completed successfully")
    except Exception as e:
        print(f"❌ Error in ACP_colorbind_03_10_2025.py: {e}")
    print()
    
    # ------------------------------------------------------------
    print(f"📊 [2/8] Running boxplot_final_colorblind_03_10_25.py...")
    try:
        df = pd.read_excel("C:/Users/Bordeaux Montaigne/Desktop/Article/resultats_quanti/Tableau_actuel.xlsx")

        # Sélectionner les colonnes
        colonnes_selectionnees = ['Context', 'WBV (cm³)', 'C', '%Trab', 'TC', 'RMeanT', 'RMaxT']
        df_selected = df[colonnes_selectionnees]

        # Créer une figure avec 6 sous-graphiques
        fig, axes = plt.subplots(2, 3, figsize=(18, 12))
        axes = axes.flatten()  # Aplatir la matrice d'axes pour faciliter l'itération

        # Définir la taille de police globale à 10
        plt.rcParams.update({'font.size': 10})

        # Définir la palette viridis
        palette = plt.cm.viridis

        # Obtenir les groupes uniques dans 'Context'
        groupes = df_selected['Context'].unique()
        n_groupes = len(groupes)

        # Boucle pour créer les boxplots avec les points superposés
        for i, col in enumerate(colonnes_selectionnees[1:]):  # On commence à 1 pour ignorer 'Context'
            # Boxplot avec palette viridis
            sns.boxplot(x='Context', y=col, data=df_selected, ax=axes[i], palette=palette(np.linspace(0, 1, n_groupes)))

            # Swarmplot avec les couleurs de la palette viridis
            for j, groupe in enumerate(groupes):
                mask = (df_selected['Context'] == groupe)
                couleur = palette(j / (n_groupes - 1) if n_groupes > 1 else 0.5)  # Ajustement pour éviter la division par zéro
                sns.swarmplot(x=df_selected.loc[mask, 'Context'], y=df_selected.loc[mask, col],
                              color=couleur, ax=axes[i], alpha=0.7, label=groupe if i == 0 else "")

            # Supprimer le titre du graphique
            axes[i].set_title("")

            # Nommer les axes x et y
            axes[i].set_xlabel('Context')
            axes[i].set_ylabel(col)

            # Ajouter une légende uniquement pour le premier graphique
            if i == 0:
                axes[i].legend(title='Context', bbox_to_anchor=(1.05, 1), loc='upper left')  # Déplacer la légende à droite

        # Ajuster l'espacement entre les sous-graphiques
        plt.tight_layout()

        # Afficher la figure
        plt.show()
        print(f"✅ boxplot_final_colorblind_03_10_25.py completed successfully")
    except Exception as e:
        print(f"❌ Error in boxplot_final_colorblind_03_10_25.py: {e}")
    print()
    
    # ------------------------------------------------------------
    print(f"📊 [3/8] Running classification_finale.py...")
    try:
        sangliers = pd.read_excel("C:/Users/Bordeaux Montaigne/Desktop/Article/Tableau_actuel.xlsx")

        # Filtrer et regrouper les contextes
        contexte_mapping = {
            'pen': 'Captive',
            'stall': 'Captive',
            'control': 'Wild',
            'hunted': 'Wild'
        }

        sangliers_mesolithic = sangliers[sangliers['Context'].isin(['Mesolithic'])]
        sangliers = sangliers[~sangliers['Context'].isin(['Mesolithic'])]
        sangliers['Context'] = sangliers['Context'].map(contexte_mapping)
        sangliers = sangliers.dropna(subset=['Context'])

        # Sélection des caractéristiques et de la cible
        X = sangliers[['C', '%Trab', 'TC', 'RMeanT', 'RMaxT']]
        y = sangliers['Context']

        # Division des données
        X_train, X_test, y_train, y_test = train_test_split(X, y, test_size=0.3, random_state=42)

        # Pipeline
        pipeline = Pipeline([
            ('imputer', SimpleImputer(strategy='mean')),
            ('scaler', StandardScaler()),
            ('classifier', SVC(probability=True))
        ])

        # Grille d'hyperparamètres étendue
        params = {
            'classifier__C': np.logspace(-2, 2, 5),  # [0.01, 0.1, 1, 10, 100]
            'classifier__kernel': ['linear', 'rbf', 'poly'],
            'classifier__gamma': ['scale', 'auto'] + list(np.logspace(-2, 1, 4)),
            'classifier__degree': [2, 3]  # Pour le noyau poly
        }

        # Recherche des hyperparamètres
        grid_search = GridSearchCV(pipeline, params, cv=5, scoring='accuracy', n_jobs=-1, verbose=1)
        grid_search.fit(X_train, y_train)

        # Analyse des résultats
        print("\n=== MEILLEURS HYPERPARAMÈTRES ===")
        print("Paramètres optimaux:", grid_search.best_params_)
        print(f"Score moyen en validation croisée: {grid_search.best_score_:.3f}")

        # Détails sur les paramètres
        best = grid_search.best_estimator_.named_steps['classifier']
        print("\n=== INTERPRÉTATION DES PARAMÈTRES ===")
        print(f"- Noyau sélectionné: {best.kernel}")
        print(f"- C (force de régularisation): {best.C:.3f}")
        print(f"- Gamma (influence des points): {best.gamma}")

        if best.kernel == 'poly':
            print(f"- Degré du polynôme: {best.degree}")

        # Évaluation finale
        y_pred = grid_search.best_estimator_.predict(X_test)
        print("\n=== PERFORMANCE FINALE ===")
        print(f"Accuracy sur le test: {accuracy_score(y_test, y_pred):.3f}")
        print("Rapport de classification:")
        print(classification_report(y_test, y_pred))

        # Prédiction des Mésolithiques
        if not sangliers_mesolithic.empty:
            X_mesolithic = sangliers_mesolithic[['C', '%Trab', 'TC', 'RMeanT', 'RMaxT']]
            probas = grid_search.best_estimator_.predict_proba(X_mesolithic)

            sangliers_mesolithic['Predicted_Context'] = grid_search.best_estimator_.predict(X_mesolithic)
            sangliers_mesolithic['Prob_Captive'] = probas[:, 0]
            sangliers_mesolithic['Prob_Wild'] = probas[:, 1]

            print("\n=== PRÉDICTIONS MÉSOLITHIQUES ===")
            print(sangliers_mesolithic[['ID', 'Predicted_Context', 'Prob_Captive', 'Prob_Wild']].to_string(index=False))

        # Export des résultats
        results_df = pd.DataFrame(grid_search.cv_results_)
        results_df.to_excel("svm_hyperparameter_results.xlsx", index=False)
        print(f"✅ classification_finale.py completed successfully")
    except Exception as e:
        print(f"❌ Error in classification_finale.py: {e}")
    print()
    
    # ------------------------------------------------------------
    print(f"📊 [4/8] Running Classification_sangliers.py...")
    try:
        sangliers = pd.read_excel("C:/Users/Bordeaux Montaigne/Desktop/Article/Tableau_actuel.xlsx")

        # Filtrer et regrouper les contextes
        contexte_mapping = {
            'pen': 'Captive',
            'stall': 'Captive',
            'control': 'Wild',
            'hunted': 'Wild'
        }

        sangliers = sangliers[~sangliers['Context'].isin(['Mesolithic'])]
        sangliers['Context'] = sangliers['Context'].map(contexte_mapping)
        sangliers = sangliers.dropna(subset=['Context'])

        # Sélection des caractéristiques et de la cible
        X = sangliers[['C', '%Trab', 'TC', 'RMeanT', 'RMaxT']]
        y = sangliers['Context']

        # Division des données en ensembles d'entraînement et de test
        X_train, X_test, y_train, y_test = train_test_split(X, y, test_size=0.3, random_state=42)

        # Création d'un pipeline pour le prétraitement et la classification
        pipeline = Pipeline([
            ('imputer', SimpleImputer(strategy='mean')),
            ('scaler', StandardScaler()),
            ('classifier', KNeighborsClassifier())  # Classificateur par défaut
        ])

        # Définition des modèles et des hyperparamètres à tester
        models = {
            'KNN': {
                'classifier': [KNeighborsClassifier()],
                'classifier__n_neighbors': [3, 5, 7, 9],
                'classifier__weights': ['uniform', 'distance']
            },
            'RandomForest': {
                'classifier': [RandomForestClassifier()],
                'classifier__n_estimators': [100, 200, 300],
                'classifier__max_depth': [None, 10, 20, 30],
                'classifier__min_samples_split': [2, 5, 10]
            },
            'SVM': {
                'classifier': [SVC(probability=True)],
                'classifier__C': [0.1, 1, 10],
                'classifier__kernel': ['linear', 'rbf']
            },
            'GradientBoosting': {
                'classifier': [GradientBoostingClassifier()],
                'classifier__n_estimators': [100, 200, 300],
                'classifier__learning_rate': [0.01, 0.1, 1],
                'classifier__max_depth': [3, 5, 7]
            }
        }

        # Recherche des meilleurs hyperparamètres pour chaque modèle
        best_models = {}
        for model_name, params in models.items():
            print(f"\nRecherche des meilleurs hyperparamètres pour {model_name}")
            grid_search = GridSearchCV(pipeline, params, cv=5, scoring='accuracy', n_jobs=-1)
            grid_search.fit(X_train, y_train)
            best_models[model_name] = grid_search.best_estimator_
            print(f"Meilleurs paramètres: {grid_search.best_params_}")
            print(f"Score de validation croisée: {grid_search.best_score_:.4f}")

        # Évaluation des modèles sur l'ensemble de test
        print("\nRésultats sur l'ensemble de test:")
        for model_name, model in best_models.items():
            y_pred = model.predict(X_test)
            accuracy = accuracy_score(y_test, y_pred)
            print(f"\nPerformance de {model_name}:")
            print(f"Précision: {accuracy:.4f}")
            print("Rapport de classification:")
            print(classification_report(y_test, y_pred))

        # Sélection du meilleur modèle
        best_model_name = max(best_models, key=lambda k: accuracy_score(y_test, best_models[k].predict(X_test)))
        print(f"\nLe meilleur modèle est {best_model_name} avec une précision de {accuracy_score(y_test, best_models[best_model_name].predict(X_test)):.4f}")
        print(f"✅ Classification_sangliers.py completed successfully")
    except Exception as e:
        print(f"❌ Error in Classification_sangliers.py: {e}")
    print()
    
    # ------------------------------------------------------------
    print(f"📊 [5/8] Running correlation_matrix.py...")
    try:
        df = pd.read_excel("C:/Users/Bordeaux Montaigne/Desktop/Article/Tableau_actuel.xlsx")

        # Sélectionner les colonnes
        colonnes_selectionnees = ['Sex', 'Age (months)', 'Mass (kg)', 'WBV (cm³)', 'C', '%Trab', 'TC', 'RMeanT', 'RMaxT']
        df_selectionne = df[colonnes_selectionnees]

        # Convertir la colonne 'Sex' en numérique (Homme = 0, Femme = 1)
        df_selectionne.loc[:, 'Sex'] = df_selectionne['Sex'].map({'M': 0, 'F': 1})

        # Supprimer les lignes avec des valeurs non numériques dans les autres colonnes
        for col in df_selectionne.columns:
            if col != 'Sex':  # On a déjà converti Sex
                df_selectionne[col] = pd.to_numeric(df_selectionne[col], errors='coerce')

        # Supprimer les lignes avec des valeurs manquantes
        df_clean = df_selectionne.dropna()

        # Supprimer les unités entre parenthèses pour la représentation graphique
        df_clean.columns = [col.split(' (')[0] for col in df_clean.columns]

        # Calculer la matrice de corrélation
        corr = df_clean.corr(method='kendall')

        # Créer un masque pour la moitié supérieure de la matrice
        mask = np.zeros_like(corr, dtype=bool)
        mask[np.triu_indices_from(mask)] = True
        np.fill_diagonal(mask, False)

        # Générer la heatmap avec le masque
        fig, ax = plt.subplots(figsize=(10, 8))
        heatmap = sns.heatmap(corr,
                              annot=True,
                              annot_kws={"fontsize": 10},
                              fmt='.2f',
                              linewidths=0.5,
                              cmap='RdBu',
                              mask=mask,
                              ax=ax)

        # Calculer les p-values
        p_values = np.full((corr.shape[0], corr.shape[1]), np.nan)
        for i in range(corr.shape[0]):
            for j in range(i + 1, corr.shape[1]):  # Seulement la moitié supérieure
                x = df_clean.iloc[:, i]
                y = df_clean.iloc[:, j]
                try:
                    stat, p = kendalltau(x, y)
                    p_values[i, j] = p
                except:
                    p_values[i, j] = np.nan

        # Ajouter les annotations de p-value
        for i in range(p_values.shape[0]):
            for j in range(i + 1, p_values.shape[1]):
                p_value = p_values[i, j]
                if not np.isnan(p_value):
                    correlation_value = corr.iloc[i, j]
                    text_color = 'white' if abs(correlation_value) >= 0.5 else 'black'

                    # Position ajustée pour éviter le chevauchement
                    y_pos = j + 0.8
                    x_pos = i + 0.5

                    if p_value <= 0.001:
                        p_text = f'(p<0.001)***'
                    elif p_value <= 0.01:
                        p_text = f'(p={p_value:.3f})**'
                    elif p_value <= 0.05:
                        p_text = f'(p={p_value:.3f})*'
                    else:
                        p_text = f'(p={p_value:.3f})'

                    ax.text(x_pos, y_pos, p_text,
                            horizontalalignment='center',
                            verticalalignment='center',
                            fontsize=8,
                            color=text_color)

        # Personnaliser les étiquettes
        x_labels = [textwrap.fill(label.get_text(), 13) for label in ax.get_xticklabels()]
        ax.set_xticklabels(x_labels, rotation=0, ha="center")
        y_labels = [textwrap.fill(label.get_text(), 13) for label in ax.get_yticklabels()]
        ax.set_yticklabels(y_labels, rotation=0, ha="right")

        plt.tight_layout()
        plt.show()
        print(f"✅ correlation_matrix.py completed successfully")
    except Exception as e:
        print(f"❌ Error in correlation_matrix.py: {e}")
    print()
    
    # ------------------------------------------------------------
    print(f"📊 [6/8] Running Kruskal_sangliers.py...")
    try:
        def compute_dunn_effect_size(group1, group2):
            n1, n2 = len(group1), len(group2)
            ranks = stats.rankdata(np.concatenate([group1, group2]))
            r1 = np.mean(ranks[:n1])
            r2 = np.mean(ranks[n1:])
            return (r2 - r1) / np.sqrt((n1 + n2 + 1) * (1 / n1 + 1 / n2) / 12)


        # Charger les données
        sangliers = pd.read_excel("C:/Users/Bordeaux Montaigne/Desktop/Article/Tableau_actuel.xlsx")

        # Variables à analyser
        variables_y = ['WBV (cm³)', 'C', '%Trab', 'TC', 'RMeanT', 'RMaxT']
        variable_x = 'Context'

        # Créer un fichier Excel pour les résultats
        writer = pd.ExcelWriter('Resultats_Kruskal_Dunn_ameliore.xlsx', engine='openpyxl')

        # Dictionnaire pour stocker tous les résultats
        all_results = {}

        # Boucle pour chaque variable Y
        for var in variables_y:
            # Préparer les données (supprimer les NaN)
            data_clean = sangliers[[variable_x, var]].dropna()
            groups = data_clean.groupby(variable_x)[var].apply(list)
            group_names = list(groups.keys())

            # Test de Kruskal-Wallis
            h_stat, p_val = stats.kruskal(*groups)
            dof = len(groups) - 1  # degrés de liberté

            # Stocker les résultats
            results = {
                'Kruskal_H': h_stat,
                'Kruskal_dof': dof,
                'Kruskal_p': p_val,
                'Dunn_test': None
            }

            # Si significatif, faire le test de Dunn complet avec Z et tailles d'effet
            if p_val < 0.05:
                # Test de Dunn standard (pour p-values ajustées)
                dunn_result = posthoc_dunn(data_clean, val_col=var, group_col=variable_x, p_adjust='bonferroni')

                # Créer une liste pour stocker les résultats
                dunn_data = []

                for (g1, g2) in combinations(group_names, 2):
                    # Score Z (approximation)
                    n1, n2 = len(groups[g1]), len(groups[g2])
                    N = n1 + n2
                    H = h_stat
                    Z = np.sqrt((12 * H) / (N * (N + 1)) * (1 / n1 + 1 / n2))

                    # Taille d'effet
                    eff_size = compute_dunn_effect_size(groups[g1], groups[g2])

                    # Récupérer p-value ajustée
                    p_adj = dunn_result.loc[g1, g2]

                    dunn_data.append({
                        'Groupe1': g1,
                        'Groupe2': g2,
                        'Z': Z,
                        'p_ajust': p_adj,
                        'Taille_effet': eff_size
                    })

                # Convertir en DataFrame
                dunn_extended = pd.DataFrame(dunn_data)
                results['Dunn_test'] = dunn_extended
                dunn_extended.to_excel(writer, sheet_name=f'Dunn_{var[:20]}', index=False)

            all_results[var] = results

        # Créer un DataFrame pour les résultats Kruskal-Wallis
        kruskal_results = pd.DataFrame.from_dict(all_results, orient='index')
        kruskal_results.to_excel(writer, sheet_name='Kruskal_Wallis')

        # Sauvegarder le fichier Excel
        writer.close()

        print("Analyse terminée. Les résultats complets ont été sauvegardés dans 'Resultats_Kruskal_Dunn_ameliore.xlsx'")
        print(f"✅ Kruskal_sangliers.py completed successfully")
    except Exception as e:
        print(f"❌ Error in Kruskal_sangliers.py: {e}")
    print()
    
    # ------------------------------------------------------------
    print(f"📊 [7/8] Running PerMANOVA.py...")
    try:
        def permanova_manual(distance_matrix, groups, permutations=999):
            """PerMANOVA manuelle avec test de permutation"""
            # Calcul des sommes de carrés
            SS_total = np.sum(distance_matrix ** 2) / (2 * len(distance_matrix))

            unique_groups = np.unique(groups)
            SS_within = 0
            for g in unique_groups:
                group_indices = np.where(groups == g)[0]
                subgroup_matrix = distance_matrix[np.ix_(group_indices, group_indices)]
                SS_within += np.sum(subgroup_matrix ** 2) / (2 * len(group_indices))

            SS_between = SS_total - SS_within

            # Degrés de liberté
            df_between = len(unique_groups) - 1
            df_within = len(groups) - len(unique_groups)

            # Statistique F
            F = (SS_between / df_between) / (SS_within / df_within)

            # Permutations
            perm_F = []
            for _ in range(permutations):
                perm_groups = np.random.permutation(groups)
                perm_SS_within = 0
                for g in unique_groups:
                    group_indices = np.where(perm_groups == g)[0]
                    subgroup_matrix = distance_matrix[np.ix_(group_indices, group_indices)]
                    perm_SS_within += np.sum(subgroup_matrix ** 2) / (2 * len(group_indices))
                perm_SS_between = SS_total - perm_SS_within
                perm_F.append((perm_SS_between / df_between) / (perm_SS_within / df_within))

            p_value = (np.sum(perm_F >= F) + 1) / (permutations + 1)
            R2 = SS_between / SS_total

            return {
                'R2': R2,
                'F': F,
                'p_value': p_value,
                'df_between': df_between,
                'df_within': df_within,
                'n_groups': len(unique_groups),
                'n_permutations': permutations
            }


        # 1. Chargement des données
        data = pd.read_excel("C:/Users/Bordeaux Montaigne/Desktop/Article/Tableau_actuel.xlsx")
        variables_y = ['C', '%Trab', 'TC', 'RMeanT', 'RMaxT']
        variable_x = 'Context'
        data_clean = data[[variable_x] + variables_y].dropna()

        # 2. Calcul de la matrice de distance
        data_std = (data_clean[variables_y] - data_clean[variables_y].mean()) / data_clean[variables_y].std()
        distance_matrix = squareform(pdist(data_std, 'euclidean'))

        # 3. Exécution de la PerMANOVA
        results = permanova_manual(distance_matrix, data_clean[variable_x].values)

        # 4. Création du fichier Excel
        wb = Workbook()
        ws = wb.active
        ws.title = "PerMANOVA_Results"

        # Écriture des résultats
        ws.append(["PerMANOVA Results"])
        ws.append([f"Variable explicative (X): {variable_x}"])
        ws.append([f"Variables réponse (Y): {', '.join(variables_y)}"])
        ws.append([])
        ws.append(["Statistique", "Valeur"])
        ws.append(["R² (variance expliquée)", results['R2']])
        ws.append(["F-statistique", results['F']])
        ws.append(["p-value", results['p_value']])
        ws.append(["Degrés de liberté (groupes)", results['df_between']])
        ws.append(["Degrés de liberté (résidus)", results['df_within']])
        ws.append(["Nombre de groupes", results['n_groups']])
        ws.append(["Nombre de permutations", results['n_permutations']])
        ws.append(["Nombre d'observations", len(data_clean)])

        # 5. Sauvegarde
        output_path = "PerMANOVA_Results_Simple.xlsx"
        wb.save(output_path)
        print(f"Résultats sauvegardés dans : {output_path}")
        print(f"✅ PerMANOVA.py completed successfully")
    except Exception as e:
        print(f"❌ Error in PerMANOVA.py: {e}")
    print()
    
    # ------------------------------------------------------------
    print(f"📊 [8/8] Running PLS.py...")
    try:
        sns.set(style='whitegrid')
        plt.rcParams['figure.dpi'] = 300

        # 1. Load data with metadata
        file_path = r'C:\Users\Bordeaux Montaigne\Desktop\Article\tabx_comparaison_Rom1_Roman\ComparaisonTalusCalcaneus.ods'

        try:
            # Read main data
            variables = ['C', '%Trab', 'TC', 'RmeanT', 'RmaxT']
            talus = pd.read_excel(file_path, engine='odf', sheet_name='Talus', usecols=variables)
            calcaneus = pd.read_excel(file_path, engine='odf', sheet_name='Calcaneus', usecols=variables)

            # Read metadata (assuming these columns exist in Talus sheet)
            metadata = pd.read_excel(file_path, engine='odf', sheet_name='Talus',
                                     usecols=['Context', 'Sex'])

            print("Talus data loaded successfully. Dimensions:", talus.shape)
            print("Calcaneus data loaded successfully. Dimensions:", calcaneus.shape)
            print("Metadata loaded. Dimensions:", metadata.shape)

        except Exception as e:
            print(f"Error loading data: {str(e)}")
            exit()

        # 2. Data cleaning
        talus = talus.dropna()
        calcaneus = calcaneus.dropna()
        metadata = metadata.loc[talus.index]  # Align metadata with cleaned data

        # 3. Prepare data
        X = talus.values
        Y = calcaneus.values

        # Standardize
        scaler_X = StandardScaler()
        scaler_Y = StandardScaler()
        X_scaled = scaler_X.fit_transform(X)
        Y_scaled = scaler_Y.fit_transform(Y)

        # 4. PLS Regression
        max_components = min(5, X_scaled.shape[1])
        r2_scores = []
        rmse_scores = []

        for n_comp in range(1, max_components + 1):
            pls = PLSRegression(n_components=n_comp)
            y_cv = cross_val_predict(pls, X_scaled, Y_scaled, cv=KFold(5, shuffle=True))
            r2 = r2_score(Y_scaled, y_cv)
            rmse = np.sqrt(mean_squared_error(Y_scaled, y_cv))
            r2_scores.append(r2)
            rmse_scores.append(rmse)
            print(f"Components: {n_comp}, R² CV: {r2:.3f}, RMSE CV: {rmse:.3f}")

        optimal_comp = np.argmax(r2_scores) + 1
        print(f"\nOptimal number of components: {optimal_comp}")

        # Final model
        pls_final = PLSRegression(n_components=optimal_comp)
        pls_final.fit(X_scaled, Y_scaled)

        # 5. Calculate statistics
        # Explained variance
        x_scores = pls_final.x_scores_
        y_scores = pls_final.y_scores_
        x_variance = np.var(x_scores, axis=0) / np.var(X_scaled, axis=0).sum()
        y_variance = np.var(y_scores, axis=0) / np.var(Y_scaled, axis=0).sum()

        # Permutation test for p-value
        n_permutations = 500  # Reduced for faster computation
        perm_r2 = []
        for _ in range(n_permutations):
            y_perm = np.random.permutation(Y_scaled)
            pls_perm = PLSRegression(n_components=optimal_comp)
            y_cv_perm = cross_val_predict(pls_perm, X_scaled, y_perm, cv=KFold(5))
            perm_r2.append(r2_score(y_perm, y_cv_perm))

        p_value = (np.sum(np.array(perm_r2) >= max(r2_scores)) + 1) / (n_permutations + 1)

        # Correlation coefficients
        corr_coefs = np.array([np.corrcoef(Y_scaled[:, i], pls_final.predict(X_scaled)[:, i])[0, 1]
                               for i in range(Y_scaled.shape[1])])

        # Print statistics
        print("\nModel Statistics:")
        print(f"Best R²: {max(r2_scores):.3f}")
        print(f"P-value: {p_value:.4f}")
        print(f"Correlation coefficients (r): {np.mean(corr_coefs):.3f} ± {np.std(corr_coefs):.3f}")
        print("Explained variance in X:", [f"{v:.1%}" for v in x_variance])
        print("Explained variance in Y:", [f"{v:.1%}" for v in y_variance])

        # 6. Enhanced Biplot
        plt.figure(figsize=(12, 8))

        # Get scores and loadings
        scores = pls_final.x_scores_[:, :2]
        loadings = pls_final.x_loadings_[:, :2]

        # Create color palette
        contexts = sorted(metadata['Context'].unique())
        palette = sns.color_palette("viridis", len(contexts))
        context_colors = dict(zip(contexts, palette))

        # Plot samples with different markers for Sex and colors for Context
        for (context, sex), group_idx in metadata.groupby(['Context', 'Sex']).groups.items():
            plt.scatter(
                scores[group_idx, 0], scores[group_idx, 1],
                color=context_colors[context],
                marker='o' if sex == 'Male' else 's',
                s=60,
                alpha=0.7,
                label=f"{context} ({sex})"
            )

        # Plot loadings as arrows
        for i, var in enumerate(variables):
            plt.arrow(
                0, 0,
                loadings[i, 0] * 2.5, loadings[i, 1] * 2.5,  # Scale factor for visibility
                color='black',
                width=0.01,
                head_width=0.1
            )
            plt.text(
                loadings[i, 0] * 2.7, loadings[i, 1] * 2.7,
                var,
                color='black',
                fontsize=10,
                ha='center',
                va='center'
            )

        # Formatting
        plt.title(f'PLS Biplot\n(R² = {max(r2_scores):.2f}, p = {p_value:.3f})', fontsize=14)
        plt.xlabel(f'Component 1 ({x_variance[0] * 100:.1f}% explained variance)')
        plt.ylabel(f'Component 2 ({x_variance[1] * 100:.1f}% explained variance)')
        plt.axhline(0, color='gray', linestyle='--', alpha=0.5)
        plt.axvline(0, color='gray', linestyle='--', alpha=0.5)
        plt.grid(True, alpha=0.3)

        # Create custom legend
        handles, labels = plt.gca().get_legend_handles_labels()
        by_label = dict(zip(labels, handles))
        plt.legend(
            by_label.values(),
            by_label.keys(),
            title='Context (Sex)',
            bbox_to_anchor=(1.05, 1),
            loc='upper left'
        )

        plt.tight_layout()
        plt.show()

        # 7. Additional outputs
        print("\nCoefficient matrix:")
        coef_df = pd.DataFrame(
            pls_final.coef_,
            index=variables,
            columns=variables
        )
        print(coef_df.round(3))

        print("\nX loadings:")
        print(pd.DataFrame(
            pls_final.x_loadings_,
            index=variables,
            columns=[f'LV{i + 1}' for i in range(optimal_comp)]
        ).round(3))

        print("\nY loadings:")
        print(pd.DataFrame(
            pls_final.y_loadings_,
            index=variables,
            columns=[f'LV{i + 1}' for i in range(optimal_comp)]
        ).round(3))
        print(f"✅ PLS.py completed successfully")
    except Exception as e:
        print(f"❌ Error in PLS.py: {e}")
    print()
    
    print("=" * 70)
    print("🎉 ALL ANALYSES COMPLETED SUCCESSFULLY!")
    print("=" * 70)

# ============================================================================
# EXECUTION BLOCK
# ============================================================================

if __name__ == "__main__":
    run_all_analyses()
