# Supplementary material for: Morphofunctional effects of captivity on the microanatomy of the talus bone in a wild ungulate (Sus scrofa)
Source: J Anat. 2026 May 27:10.1111/joa.70181. Online ahead of print. doi: 10.1111/joa.70181 (PMC13398852; doi:10.1111/joa.70181)
Supplement: Supplementary file 7 — Table S2. [file JOA-9999-0-s004.xlsx]

## Sheet: Table dynamique
		élevé = lèvre méd TProx	Nombre de Spécimens
		non	18
		oui	33
		(vide)
		Total général	51

## Sheet: DescriptionCarto
									Indivdual factors
Specimens	high thickness at the plantear trochlea	high thickness at the medial lip of the proximal trochlea	high thickness at lateral lip of the proximal trochlea	high thickness at lateral lip of the distal trochlea	high thickness at the lateral surface	high thickness between LTJ and the DTcF	high thickness at the proximal groove	high thickness at the distal groove	Context	Origin	Sex	Age (months)	Mass (kg)
2017-8	X	-	-	-	-	-	-	-	pen	LHT	F	25	53.5
2017-554	X	-	-	-	-	-	-	-	stall	LHT	F	25	91
2017-554unnum	X	X	-	-	-	-	-	-	stall	LHT	F	25	91
2017-555	X	X	-	-	-	-	-	-	stall	LHT	F	25	89
2017-556	X	-	-	-	-	-	-	-	stall	LHT	F	25	53.5
2017-557	X	X	-	X	-	-	-	-	pen	LHT	F	25	92
2017-558	X	X	-	-	-	-	-	X	pen	LHT	M	25	84
2017-559	X	-	-	-	-	-	-	-	stall	LHT	F	25	66.5
2017-560	X	X	-	-	-	-	-	-	stall	LHT	M	25	89
2017-561	X	X	-	-	-	-	-	-	pen	LHT	M	25	90
2017-562	X	X	-	-	-	-	-	-	stall	LHT	M	25	73
2017-563	X	-	-	-	-	-	-	-	pen	LHT	M	25	91.5
2017-564	X	X	-	-	-	-	-	-	pen	LHT	F	25	67
2017-568	X	X	-	-	-	X	-	X	pen	LHT	M	25	84
2017-569	-	-	X	-	X	X	-	-	stall	LHT	F	25	61.5
2017-570	X	X	-	-	-	-	-	-	pen	LHT	M	25	67
2017-571	X	X	-	-	-	-	-	-	stall	LHT	M	25	77.5
2017-572	X	X	-	-	-	-	-	-	pen	LHT	M	25	90.5
2017-573	X	X	-	-	-	X	-	-	pen	LHT	M	25	86.5
2017-574	X	X	-	-	-	-	-	-	stall	LHT	M	25	96
2017-575	X	-	-	-	-	X	-	-	stall	LHT	M	25	84
Pradat175	X	-	-	-	-	-	-	-	control	Pradat	M	20	53
Pradat184	X	-	-	-	-	-	-	-	control	Pradat	M	8	35
Pradat185	X	X	-	-	-	-	-	-	control	Pradat	M	20	52
Pradat187	X	X	X	X	-	-	X	-	control	Pradat	F	84	110
Pradat188	X	X	X	-	-	-	-	-	control	Pradat	F	96	60
2017-576	X	X	X	X	-	-	-	-	hunted	Chambord	F	17.5
2017-578	X	X	-	-	-	-	-	-	hunted	Chambord	F	20
2017-579	X	X	X	-	-	-	X	-	hunted	Chambord	F	18
2017-580	X	X	X	-	-	-	X	-	hunted	Chambord	F	18.5
2017-581	X	-	-	-	-	-	-	-	hunted	Chambord	F	19
2013-1285	X	-	-	-	-	-	-	-	hunted	Compiègne	F	17.5	61.2
2013-1270	X	-	-	-	-	-	-	-	hunted	Compiègne	M	17	86
2013-1272	X	-	-	-	-	-	-	-	hunted	Chambord	F	36	51.5
2013-1264	X	X	-	-	-	-	-	-	hunted	Compiègne	F	12	60.8
2013-1273	X	X	-	-	-	-	-	-	hunted	Chambord	M	72	123
2013-1258	X	X	-	-	-	-	-	-	hunted	Compiègne	M	13	64
2013-1257	X	-	-	-	-	-	-	-	hunted	Compiègne	F	10	77
2013-1263	X	-	-	-	-	-	-	-	hunted	Compiègne	M	18	112.5
2013-1286	-	-	-	-	X	X	-	-	hunted	Chambord	F	17
2013-1287	X	-	-	X	-	-	-	X	hunted	Chambord		2
