# Supplementary material for: Morphofunctional effects of captivity on the microanatomy of the talus bone in a wild ungulate (Sus scrofa)
Source: J Anat. 2026 May 27:10.1111/joa.70181. Online ahead of print. doi: 10.1111/joa.70181 (PMC13398852; doi:10.1111/joa.70181)
Supplement: Supplementary file 8 — Table S4. [file JOA-9999-0-s001.xlsx]

## Sheet: Feuil1
	sagittal section		frontal section			transverse section			Individual factors
Specimens	bone density throughout the talus	compact bone thickness	compact bone thickness beneath the groove of the DT, the medial lip of the PrT and the medial and lateral surfaces	trabecular anisotropy in the proximo-distal plane	trabecular bone density at the lateral talocalcaneal joint	trabecular anisotropy in the dorso-plantar areas, oriented from the dorsal surface to the plantar trochlea	trabecular anisotropy in the medio-plantar plane	trabecular bone density between the dorsal part of the lateral surface and the lateral part of the plantar trochlea	Context	Sex	Age (months)	Mass (kg)	WBV (cm³)
2013-1272	low	low	high	high	low	high	low	low	hunted	F	36	51.5	9.6867
2013-1273	high	high	high	high	high	high	low	low	hunted	M	72	123	13.4192
2013-1286	low	low	low	high	low	high	low	low	hunted	F	17		8.9256
2013-1287	low	low	low	low	high	low	low	low	hunted		2		1.1024
2017-576	low	low	low	high	low	high	low	low	hunted	F	17.5		11.6355
2017-578	high	high	high	high	low	high	high	low	hunted	F	20		10.1145
2017-579	low	low	low	low	high	low	low	low	hunted	F	18		9.7647
2017-580	high	high	high	high	low	high	low	low	hunted	F	18.5		11.4836
2017-581	low	high	high	high	low	low	low	low	hunted	F	19		9.5266
2013-1257	low	high	high	high	low	high	high	high	hunted	F	10	77	14.1325
2013-1258	high	high	high	high	low	high	low	high	hunted	M	13	64	16.1501
2013-1263	high	high	high	high	low	high	low	low	hunted	M	18	112.5	15.6551
2013-1264	high	high	high	high	low	high	low	low	hunted	F	12	60.8	13.3698
2013-1270	high	high	high	high	low	high	low	low	hunted	M	17	86	17.121
2013-1285	high	high	high	high	low	high	high	low	hunted	F	17.5	61.2	11.4106
Pradat175	low	high	high	high	low	high	high	low	control	M	20	53	12.426
Pradat184	low	high	low	high	low	high	high	low	control	M	8	35	13.054
Pradat185	low	high	high	high	low	high	high	low	control	M	20	52	12.7957
Pradat187	high	high	high	high	high	high	low	low	control	F	84	110	19.2845
Pradat188	high	high	high	high	high	low	low	low	control	F	96	60	12.0291
2017-557	high	high	high	high	low	high	high	low	pen	F	25	92	12.5933
2017-558	high	high	high	high	high	high	low	low	pen	M	25	84	16.7682
2017-561	low	low	high	high	low	high	high	low	pen	M	25	90	15.8931
2017-563	high	high	high	high	low	high	high	high	pen	M	25	91.5	15.3032
2017-564	high	low	high	high	low	high	high	low	pen	F	25	67	13.5458
2017-568	high	high	high	high	high	high	high	low	pen	M	25	84	11.7448
2017-570	high	high	high	high	low	high	high	high	pen	M	25	67	10.7985
2017-572	high	low	high	high	low	high	low	low	pen	M	25	90.5	15.1515
2017-573	low	low	high	high	low	high	low	high	pen	M	25	86.5	16.3438
2017-8	high	high	low	high	high	high	low	low	pen	F	25	53.5	13.5475
2017-554	low	low	low	high	low	high	low	high	stall	F	25	91	12.9451
2017-554unnumb	high	low	low	high	low	high	low	low	stall	F	25	91	11.9121
2017-555	high	high	high	high	high	high	high	low	stall	F	25	89	10.4705
2017-556	low	low	low	high	low	high	high	low	stall	F	25	53.5	10.8782
2017-559	low	low	low	high	low	low	low	low	stall	F	25	66.5	11.1114
2017-560	low	high	low	high	low	high	high	low	stall	M	25	89	17.7511
2017-562	high	high	high	high	low	high	low	low	stall	M	25	73	14.747
2017-569	high	high	high	high	low	high	low	low	stall	F	25	61.5	11.2809
2017-571	high	high	high	high	low	high	low	high	stall	M	25	77.5	13.8355
2017-574	high	high	high	high	low	high	low	low	stall	M	25	96	17.776
2017-575	low	low	low	high	low	high	low	low	stall	M	25	84	16.0615
